# Supplementary material for: Effects of Sex, Smoking, and Physical Activity on Metabolic Syndrome Among Current Smokers: A Cross-Sectional Study from Taiwan
Source: Healthcare (Basel). 2025 Oct 23;13(21):2678. doi: 10.3390/healthcare13212678 (PMC12610844; doi:10.3390/healthcare13212678)
Supplement: Supplementary file 1 [file healthcare-13-02678-s001.zip]

Archive with 1 entries (1 files):
- healthcare-3847568-supplementary.pdf
